# Supplementary material for: Lung Involvement in Patients with Leptospirosis in Tropical Australia; Associations, Clinical Course and Implications for Management
Source: Trop Med Infect Dis. 2025 Nov 26;10(12):333. doi: 10.3390/tropicalmed10120333 (PMC12737544; doi:10.3390/tropicalmed10120333)
Supplement: Supplementary file 1 [file tropicalmed-10-00333-s001.zip]

Archive with 1 entries (1 files):
- tropicalmed-3982971-supplementary.pdf
